# Supplementary material for: VHL Gene Restoration Supports RCC Reprogramming to iPSCs but Does Not Ensure Line Stability
Source: Cancers (Basel). 2025 Nov 18;17(22):3693. doi: 10.3390/cancers17223693 (PMC12650717; doi:10.3390/cancers17223693)
Supplement: Supplementary file 1 [file cancers-17-03693-s001.zip]

Archive with 1 entries (1 files):
- cancers-3822732-supplementary.pdf
